# Supplementary material for: Examining person-centered maternity care in a peri-urban setting in Embakasi, Nairobi, Kenya
Source: PLoS One. 2021 Oct 11;16(10):e0257542. doi: 10.1371/journal.pone.0257542 (PMC8504752; doi:10.1371/journal.pone.0257542)
Supplement: S2 Appendix — (XLSX) [file pone.0257542.s002.xlsx]

## Sheet: survey
Questions		Choices
Select Location
Where are you conducting the interview		0, 0 Health facility |_x000D_1, 1 In the community/a home
Health Facility(Name):
If other specify
Respondent's ID is : ${respondentid}		1, 1 | 2, 2 | 3, 3 | 4, 4 | 5, 5 | 6, 6 | 7, 7 | 8, 8 | 9, 9 | 10, 10
INTRODUCTION AND SCREENING: Hello. My name is {enumeratorname}. I work for the University of Notre Dame. We are carrying out a study in Nairobi County to understand the care women receive in health facilities during childbirth. I will first like to ask you some questions to determine if you are eligible for the stduy. If you are eligible, I will give you more information about the study before yo…
What language do you prefer that we talk in?		0, 0 English | 1, 1 Swahili | 2, 2 Luo | 3, 3 Kuria | 4, 4 Other
How are you doing		0, 0 Well (ok) | 1, 1 Sick
I am sorry to hear you are not well. Are you able to continue with the interview?		0, 0 Continue | 1, 1 Stop
How is your baby doing?		0, 0 Good (alive) | 1, 1 Sick but alive | 2, 2 Not alive
Did you deliver one or more than one baby?		0, 0 Single | 1, 1 Multiple
How is the other one(s) doing?		0, 0 Good (alive) | 1, 1 Sick but alive | 2, 2 Not alive
I am sorry to hear your baby is not well. Are you able to continue with the interview? (If she says she wants to stop, Thank her and stop the interview)		0, 0 Continue | 1, 1 Stop
I am very sorry about your loss. That must be very difficult for you. I understand if you do not want to participate in a study now. Even though we will very much appreciate your participation as the information from you will help us understand the experiences of people like you. Are you able to continue with the interview? (If she says she wants to stop, Thank her and stop the interview)		0, 0 Continue |_x000D_1, 1 Stop
How old are you ?		0, 0 less than 15 |_x000D_15, 15|_x000D_16, 16|_x000D_17, 17|_x000D_18, 18|_x000D_19, 19|_x000D_20, 20|_x000D_21, 21|_x000D_22, 22|_x000D_23, 23|_x000D_24, 24|_x000D_25, 25|_x000D_26, 26|_x000D_27, 27|_x000D_28, 28|_x000D_29, 29|_x000D_30, 30|_x000D_31, 31|_x000D_32, 32|_x000D_33, 33|_x000D_34, 34|_x000D_35, 35|_x000D_36, 36|_x000D_37, 37|_x000D_38, 38|_x000D_39, 39|_x000D_40, 40|_x000D_41, 41|_x…
You are not eligible for the interview because of your age. We can only interview people who are between 15 and 49 years. Thank you however for agreeing to participate.
How long ago did you deliver your baby(s) ?		0, 0 Less than 1 week | 1, 1 week | 2, 2 weeks | 3, 3 weeks | 4, 4 weeks | 5, 5 weeks | 6, 6 weeks | 7, 7 weeks | 8, 8 weeks | 9, 9 weeks | 10, 10 weeks or more
_x000D_ How many days ago did you deliver?		1| 2| 3| 4| 5| 6| 7
Did you deliver in a home or a health facility?		0, 0 home | 1, 1 Health facility
Can you read? (If yes:) Can you read very well or with some difficulty?		0, 0 No, cannot read | _x000D_1, 1 Yes, but with some difficulty | _x000D_2, 2 Yes, Very well
Can you write? (If yes:) Can you write very well or with some difficulty?		0, 0 No, cannot write | _x000D_1, 1 Yes, but with some difficulty | 2, 2 Yes, Very well
_x000D_Your are eligible for this interview, but before we continue I will like to give you some more information about the study. (GO THROUGH CONSENT PROCESS WITH PAPER FORMS) _x000D_May I begin the interview now?		0, 0 No |_x000D_ 1, 1 Yes
I will start by asking you some questions about your self. What is your current marital status?		1, 1 Single |_x000D_ 2, 2 Partnered/Cohabiting| _x000D_3, 3 Married | _x000D_4, 4 Widowed | _x000D_5, 5 Divorced/Separated
Does your husband have other wifes beside you?		0, 0 No |_x000D_ 1, 1 Yes
How old were you when you first_x000D_got married?_x000D_		0, 0|_x000D_1, 1|_x000D_2, 2|_x000D_3, 3|_x000D_4, 4|_x000D_5, 5|_x000D_6, 6|_x000D_7, 7|_x000D_8, 8|_x000D_9, 9|_x000D_10, 10|_x000D_11, 11|_x000D_12, 12|_x000D_13, 13|_x000D_14, 14|_x000D_15, 15| _x000D_16, 16|_x000D_17, 17|_x000D_18, 18|_x000D_19, 19|_x000D_20, 20|_x000D_21, 21|_x000D_22, 22|_x000D_23, 23|_x000D_24, 24|_x000D_25, 25|_x000D_26, 26|_x000D_27, 27|_x000D_28, 28|_x000D_29, 29|_x000…
What is the highest grade/class that you completed at school?		0, 0 No school |_x000D_1, 1 Attended primary but did not finish |_x000D_2, 2 Primary |_x000D_3, 3 Post-primary/vocational |_x000D_4, 4 Secondary |_x000D_5, 5 College(middle level) |_x000D_6, 6 University or above |
Do you do any work for which you are paid?		0, 0 No | 1, 1 Yes
What is your current occupation?		0, 0 Agricultural labor |_x000D_1, 1 Casual labor |_x000D_2, 2 Salaried worker |_x000D_3, 3 Self-employed in petty trade |_x000D_4, 4 Self-employed small scale industry | _x000D_5, 5 Unemployed/homemaker |_x000D_6, 6 Other_specify____________
if other specify
About how much do you earn in a month from all sources? _x000D_(amount in KSH)		0, 0 Less than 500 KSh |_x000D_1, 1 500 to less than 1000 KSh |_x000D_2, 2 1000 to less than 1500 KSh |_x000D_3, 3 1500 to less than 2000 KSh |_x000D_4, 4 2000 to less than 3000 KSh |_x000D_5, 5 3000 to less than 4000 KSh |_x000D_6, 6 4000 to less than 5000 KSh |_x000D_7, 7 5000 to less than 6000 KSh |_x000D_8, 8 6000 to less than 7000 KSh |_x000D_9, 9 7000 to less than 8000 KSh |_x000D_10, 10 80…
What is the highest grade/class that your husband/partner has completed at school?		0, 0 No school |_x000D_1, 1 Attended primary but did not finish |_x000D_2, 2 Primary |_x000D_3, 3 Post-primary/vocational |_x000D_4, 4 Secondary |_x000D_5, 5 College(middle level) |_x000D_6, 6 University or above |_x000D_8, 8 Don't know
What is your husband/partner's _x000D_occupation?		0, 0 Agricultural labor | _x000D_1, 1 Casual labor | 2, 2 Salaried worker | 3, 3 Self-employed in petty trade | 4, 4 Self-employed small scale industry | 5, 5 Unemployed/homemaker | 6, 6 Other_specify____________
if other specify
Do you or some one in your household work in a health facility?_x000D_		0, 0 No |_x000D_ 1, 1 Yes |
Who works in a health facility?		0, 0 Self |_x000D_1, 1 Partner |_x000D_2, 2 Other person
What is your (his/her) position in the health facility?		1, 1 Doctor |_x000D_2, 2 Clinical officer |_x000D_3, 3 Nurse/Midwife |_x000D_4, 4 Auxiliary Nurse/Midwife |_x000D_5, 5 Administrator |_x000D_6, 6 Cleaner |_x000D_7, 7 Lab Technician |_x000D_8, 8 Cook |_x000D_9, 9 Blood Bank worker |_x000D_10, 10 Pharmacist |_x000D_11, 11 Other (specify)________
if other specify
What is your religion?		0, 0 Catholic | 1, 1 Methodist/Presby/Anglican | 2, 2 Protestant/Pentecostal | 3, 3 Seventh Day Adventist | 4, 4 Other Christian | 5, 5 Muslim | 6, 6 Other religion | 7, 7 No religion | 9, 9 Refused
if other specify
To what tribe do you belong? Select all that apply		0, 0 Luo |_x000D_1, 1 Kikuyu |_x000D_2, 2 Luhya |_x000D_3, 3 Kalenjin |_x000D_4, 4 Kamba|_x000D_5, 5 Masai |_x000D_6, 6 Meru |_x000D_7, 7 Kisi |_x000D_8, 8 Kuria |_x000D_9, 9 Other_specify____________
If other specify
Do you live in Nairobi County		0, 0 No |_x000D_ 1, 1 Yes
Were you born in Nairobi County?		0, 0 No |_x000D_ 1, 1 Yes
For how many years have you lived in this area?		0, 0 Less than 1 year | _x000D_1, 1 year | 2, 2 years | 3, 3 years | 4, 4 years | 5, 5 years | 6, 6 years | 7, 7 years | 8, 8 years | 9, 9 years | 10, 10 years | 11, 11-15 years | 12, 16-20 years | 13, more than 20 years
HEALTH STATUS Next I am going to ask you some questions about your health before, during, and after your pregnancy. Remember all the questions refer to this last pregnancy and delivery How will you rate your health at the time you became pregnant for this last delivery. _x000D_Will you say it was excellent, very good, good, fair, poor, or very poor?		0, 0 Very Poor |_x000D_1, 1 Poor |_x000D_2, 2 Fair |_x000D_3, 3 Good|_x000D_4, 4 Very Good |_x000D_5, 5 Excellent |
During your pregnancy, were you _x000D_ever anxious that something bad will happen to you or your baby? (If yes) Will you say you this was all the time, most of the time, or only a few times?		0, 0 No, never |_x000D_1, 1 Yes, a few times |_x000D_2, 2 Yes, most of the time |_x000D_3, 3 Yes, all the time |_x000D_8, 8 Don't Know Or Can't Remember |_x000D_9, 9 Refused
At any time, during your pregnancy, _x000D_before you went into labor, did you suffer from any health problems?		0, 0 No |_x000D_ 1, 1 Yes |_x000D_8, 8 Don't know or can't remember |_x000D_9, 9 Refused
What problems did you have? Anything else?		0, 0 High Blood Pressure | 1, 1 Headache | 2, 2 Blurry Vision | 3, 3 Edema | 4, 4 Pre-Eclamsia | 5, 5 Convulsions/Eclampsia | 6, 6 Diabetes | 7, 7 Vaginal Bleedng | 8, 8 Foul-Smelling Vaginal Discharge | 9, 9 Lower Abdominal Pain | 10, 10 Urinary Tract Infection | 11, 11 Malaria | 12, 12 Fever | 13, 13 Excessive Vomittng | 14, 14 Dizziness | 15, 15 Palpitations | 16, 16 Anemia | 17, 17 Slow Or No…
if other specify
Will you say this problem was severe?		0, 0 No |_x000D_ 1, 1 Yes |_x000D_8, 8 Don't know
Did you receive care for this problem?		0, 0 No |_x000D_ 1, 1 Yes |_x000D_8, 8 Don't know or can't remember |_x000D_9, 9 Refused
(If no) why did you not receive care for the problem?		0, 0 Problem resolved on its own | _x000D_1, 1 Not Customary | _x000D_2, 2 Lack Of Money | _x000D_3, 3 Too Far | _x000D_4, 4 Transportation Problem | _x000D_5, 5 No One To Accompany | _x000D_6, 6 Good Service Not Available | _x000D_7, 7 Not Permitted By Family | _x000D_8, 8 Better Service At Home | _x000D_9, 9 Did Not Know Where To Go | _x000D_10, 10 No Female Doctor Available | _x000D_11, 11 Inc…
if other specify
At any time during labor, delivery, _x000D_or after delivery did you suffer from any health problems?		0, 0 No |_x000D_ 1, 1 Yes |
(IF YES) What problems did you have? Anything else? SELECT ALL MENTIONED.		0, 0 High Blood Pressure | 1, 1 Headache | 2, 2 Blurry Vision | 3, 3 Edema | 4, 4 Pre-Eclamsia | 5, 5 Convulsions/Eclampsia | 6, 6 Diabetes | 7, 7 Vaginal Bleedng | 8, 8 Foul-Smelling Vaginal Discharge | 9, 9 Lower Abdominal Pain | 10, 10 Urinary Tract Infection | 11, 11 Malaria | 12, 12 Fever | 13, 13 Excessive Vomittng | 14, 14 Dizziness | 15, 15 Palpitations | 16, 16 Anemia | 17, 17 Slow Or No…
if other specify
Will you say this problem was severe?		0, 0 No |_x000D_ 1, 1 Yes |_x000D_8, 8 Don't know
Did you receive care for this problem?		0, 0 No |_x000D_ 1, 1 Yes |_x000D_8, 8 Don't know or can't remember |_x000D_9, 9 Refused
(If no) why did you not receive care for the problem?		0, 0 Problem resolved on its own | _x000D_1, 1 Not Customary | _x000D_2, 2 Lack Of Money | _x000D_3, 3 Too Far | _x000D_4, 4 Transportation Problem | _x000D_5, 5 No One To Accompany | _x000D_6, 6 Good Service Not Available | _x000D_7, 7 Not Permitted By Family | _x000D_8, 8 Better Service At Home | _x000D_9, 9 Did Not Know Where To Go | _x000D_10, 10 No Female Doctor Available | _x000D_11, 11 Inc…
How will you rate your health now. Will you say it is excellent, very good, good, fair, poor, or very poor?		0, 0 Very Poor | 1, 1 Poor | 2, 2 Fair | 3, 3 Good | 4, 4 Very Good | 5, 5 Excellent
ANTENATAL CARE Now I am going to ask you questions about the care you received during the pregnancy for this last delivery. Remember all the questions in this section still refer to this last pregnancy and delivery. During this pregnancy, did you _x000D_recieve any antenatal care?		0, 0 No | 1, 1 Yes | 9, 9 Refused
(IF NO) Why did you not see anyone for antenatal care? Any other reason?		0, 0 Not Necessary | _x000D_1, 1 Not Customary | _x000D_2, 2 Lack Of Money | _x000D_3, 3 Too Far | _x000D_4, 4 Transportation Problem | _x000D_5, 5 No One To Accompany | _x000D_6, 6 Good Service Not Available | _x000D_7, 7 Not Permitted By Family | _x000D_8, 8 Better Service At Home | _x000D_9, 9 Did Not Know Where To Go | _x000D_10, 10 No Female Doctor Available | _x000D_11, 11 Inconvenient Serv…
if other specify
(IF YES): Who did you see for antenatal care? Did you see anyone else?_x000D_		0, 0 Doctor |_x000D_1, 1 Clinical Officer | _x000D_2, 2 Nurse/Midwife | _x000D_3, 3 Auxiliary Nurse/Midwife | _x000D_4, 4 Community Health Worker | _x000D_5, 5 Trained TBA |_x000D_ 6, 6 Untrained TBA | _x000D_7, 7 Relative/Friend | _x000D_8, 8 Don't Know | _x000D_9, 9 Other_Specify____________
if other specify
Where did you receive antenatal care for this pregnancy? Did you receive antenatal care anywhere else		0, 0 Respondent's Home | 1, 1 Other home | 2, 2 Gov't. Hospital | 3, 3 Gov't. Health Center | 4, 4 Gov't. Dispensary | 5, 5 Gov't. Mobile Clinic | 6, 6 Other Gov't Facility | 7, 7 Mission Hospital | 8, 8 Private Hospital / Clinic | 9, 9 Private Maternity Home | 10, 10 Private Mobile Clinic | 11, 11 Other_Specify____________
if other specify
How many weeks pregnant were you when you first received antenatal care for this pregnancy?		0, 0 weeks | 1, 1 weeks | 2, 2 weeks | 3, 3 weeks | 4, 4 weeks | 5, 5 weeks | 6, 6 weeks | 7, 7 weeks | 8, 8 weeks | 9, 9 weeks | 10, 10 weeks | 11, 11 weeks | 12, 12 weeks | 13, 13 weeks | 14, 14 weeks | 15, 15 weeks | 16, 16 weeks | 17, 17 weeks | 18, 18 weeks | 19, 19 weeks | 20, 20 weeks | 21, 21 weeks | 22, 22 weeks | 23, 23 weeks | 24, 24 weeks | 25, 25 weeks | 26, 26 weeks | 27, 27 weeks |…
How many months pregnant were you when you first received antenatal care for this pregnancy?		0, 0 months |_x000D_1, 1 months |_x000D_2, 2 months |_x000D_3, 3 months |_x000D_4, 4 months |_x000D_5, 5 months |_x000D_6, 6 months |_x000D_7, 7 months |_x000D_8, 8 months |_x000D_9, 9 months |_x000D_10, 10 months
The very first time you went for antenatal care for this pregnancy, did you go because of problems with the pregnancy or just for a checkup?		0, 0 Because of a problem | 1, 1 Just for a checkup | 8, 8 Don't Know Or Can't Remember
How many times did you receive antenatal care during this pregnancy? (If they can't remember probe) about how many times)		1, Once | 2, 2 times | 3, 3 times | 4, 4 times | 5, 5 times | 6, 6 times | 7, 7 times | 8, 8 times | 9, 9 times | 10, 10 times | 11, 11 times | 12, 12 times | 13, more than 12 times | 88, 88 Don't Know or Can't Remember
ANC SERVICES Now I am going to ask you about specific services that you recieved across all your antenatal visits. I know some of these are difficult to remember, so it is ok if you don't remember, but do try to tell me what you remember as it will be very useful in checking the quality of antenatal care provided in the facilities around here.
As part of your antenatal care during this pregnancy, were any of the following done: Was your height measured?		0, 0 No |_x000D_ 1, 1 Yes |_x000D_8, 8 Don't know or can't remember
Were you weighed? (If yes) Were you weighed all the time, most of the time, or a few times?		0, 0 No, Never |_x000D_1, 1 Yes, A Few Times |_x000D_2, 2 Yes, Most Of The Time |_x000D_3, 3 Yes, All The Time |_x000D_8, 8 Don't Know Or Can't Remember
Were you told the results after you were weighed? (If yes) Were you told the results all the time, most of the time, or a few times?		0, 0 No, Never |_x000D_1, 1 Yes, A Few Times |_x000D_2, 2 Yes, Most Of The Time |_x000D_3, 3 Yes, All The Time |_x000D_8, 8 Don't Know Or Can't Remember
Was your blood pressure taken? (If yes) Was your blood pressure taken all the time, most of the time, or a few times?		0, 0 No, Never |_x000D_1, 1 Yes, A Few Times |_x000D_2, 2 Yes, Most Of The Time |_x000D_3, 3 Yes, All The Time |_x000D_8, 8 Don't Know Or Can't Remember
Were you told the results after your blood pressure was taken? (If yes) Were you told the results all the time, most of the time, or a few times?		0, 0 No, Never |_x000D_1, 1 Yes, A Few Times |_x000D_2, 2 Yes, Most Of The Time |_x000D_3, 3 Yes, All The Time |_x000D_8, 8 Don't Know Or Can't Remember
Did you give a urine sample? (If yes) Did you give a urine sample all the time, most of the time, or a few times?		0, 0 No, Never |_x000D_1, 1 Yes, A Few Times |_x000D_2, 2 Yes, Most Of The Time |_x000D_3, 3 Yes, All The Time |_x000D_8, 8 Don't Know Or Can't Remember
Were you told the results of the urine test? (If yes) Were you told the results all the time, most of the time, or a few times?		0, 0 No, Never |_x000D_1, 1 Yes, A Few Times |_x000D_2, 2 Yes, Most Of The Time |_x000D_3, 3 Yes, All The Time |_x000D_8, 8 Don't Know Or Can't Remember
Did you give a blood sample ? (If yes) Did you do a blood test once or more than once?		0, 0 No |_x000D_1, 1 Yes, Once |_x000D_2,2 Yes, More than once |_x000D_8, 8 Don't know or can't remember
Were you told the results of the blood test? (If yes) Were you told the results all the time, most of the time, or a few times?		0, 0 No, Never |_x000D_1, 1 Yes, A Few Times |_x000D_2, 2 Yes, Most Of The Time |_x000D_3, 3 Yes, All The Time |_x000D_8, 8 Don't Know Or Can't Remember
During this pregnancy, were you given an injection in the arm to prevent the baby from getting tetanus, that is, convulsions after birth?		0, 0 No |_x000D_ 1, 1 Yes |_x000D_8, 8 Don't know or can't remember
During this pregnancy, were you given or did you buy any iron tablets or iron syrup?		0, 0 No |_x000D_ 1, 1 Yes |_x000D_8, 8 Don't know or can't remember
During this pregnancy, were you given or did you buy any drug for intestinal worms?		0, 0 No |_x000D_ 1, 1 Yes |_x000D_8, 8 Don't know or can't remember
During this pregnancy, were you given any drugs to keep you from getting malaria?		0, 0 No |_x000D_ 1, 1 Yes |_x000D_8, 8 Don't know or can't remember
During this pregnancy, did you do an Ultrasound?		0, 0 No |_x000D_ 1, 1 Yes |_x000D_8, 8 Don't know or can't remember
During any of your antenatal care visit(s): Were you told about the signs of pregnancy complications?		0, 0 No |_x000D_ 1, 1 Yes |_x000D_8, 8 Don't know or can't remember
Were you told where to go if you had any complications?		0, 0 No |_x000D_ 1, 1 Yes |_x000D_8, 8 Don't know or can't remember
Were you ever told what to expect in the course of your pregnancy and delivery?		0, 0 No |_x000D_ 1, 1 Yes |_x000D_8, 8 Don't know or can't remember
During any of your antenatal care visit(s): Did health provider ever talk to you about making prior arrangments for how to get to the health facility when you go into labor?		0, 0 No |_x000D_ 1, 1 Yes |_x000D_8, 8 Don't know or can't remember
Did a health provider ever talk to you about what to eat or how to eat well?		0, 0 No |_x000D_ 1, 1 Yes |_x000D_8, 8 Don't know or can't remember
Were you given any information or counseled about breast feeding?		0, 0 No |_x000D_ 1, 1 Yes |_x000D_8, 8 Don't know or can't remember
Thinking about all your antenatal care visits, _x000D_Did you feel the doctors, nurses or other staff treated you with respect? (If yes) Will you say you were treated with respect all the time, most of the time, or only a few times?		0, 0 No, never |_x000D_1, 1 Yes, a few times |_x000D_2, 2 Yes, most of the time |_x000D_3, 3 Yes, all the time |_x000D_8, 8 Don't know or can't remember
Thinking about all your antenatal care visits, _x000D_Did you feel the doctors, nurses or other staff treated you in a friendly manner? (If yes) Will you say you were treated in a friendly manner all the time, most of the time, or only a few times?		0, 0 No, never |_x000D_1, 1 Yes, a few times |_x000D_2, 2 Yes, most of the time |_x000D_3, 3 Yes, all the time |_x000D_8, 8 Don't know or can't remember
Thinking about all your antenatal care visits, _x000D_Do you feel you could discuss your problems with the doctors, nurses or other providers, without others not involved in your care overhearing your conversations? (If yes) Will you say you had privacy all the time, most of the time, or only a few times?		0, 0 No, never |_x000D_1, 1 Yes, a few times |_x000D_2, 2 Yes, most of the time |_x000D_3, 3 Yes, all the time |_x000D_8, 8 Don't know or can't remember
Thinking about all your antenatal care visits, Did you feel you understood the purpose of any tests you were asked to do? (If yes) Will you say this was all the time, most of the time, or only a few times?		0, 0 No, never | 1, 1 Yes, a few times | 2, 2 Yes, most of the time | 3, 3 Yes, all the time | 8, 8 Don't know or can't remember
Thinking about all your antenatal care visits, Did you feel you understood the purpose of any medicines you were given? (If yes) Will you say this was all the time, most of the time, or only a few times?		0, 0 No, never | 1, 1 Yes, a few times | 2, 2 Yes, most of the time | 3, 3 Yes, all the time | 8, 8 Don't know or can't remember
Thinking about all your antenatal care visits, Did you feel you could ask the doctors, nurses or other staff at the facility any questions you had? (If yes) Will you say this was all the time, most of the time, or only a few times?		0, 0 No, never | 1, 1 Yes, a few times | 2, 2 Yes, most of the time | 3, 3 Yes, all the time | 8, 8 Don't know or can't remember
Thinking about all your antenatal care visits, Did the doctors, nurses or other staff at the facility ask you if you had any any questions ? (If yes) Will you say this was all the time, most of the time, or only a few times?		0, 0 No, never | 1, 1 Yes, a few times | 2, 2 Yes, most of the time | 3, 3 Yes, all the time | 8, 8 Don't know or can't remember
Thinking about all your antenatal care visits, Did any staff at the facility ask you for kitu kidogo? (If yes) Will you say this was all the time, most of the time, or only a few times?		0, 0 No, never | 1, 1 Yes, a few times | 2, 2 Yes, most of the time | 3, 3 Yes, all the time | 8, 8 Don't know or can't remember
Thinking about all your antenatal care visits, _x000D_Would you say you were treated differently because of any personal attribute, like your age, marital status, number of children, your education, wealth, your connections with the facility, or something like that? (If yes) Will you say this was all the time, most of the time, or only a few times?		0, 0 No, never |_x000D_1, 1 Yes, a few times |_x000D_2, 2 Yes, most of the time |_x000D_3, 3 Yes, all the time |_x000D_8, 8 Don't know or can't remember
Thinking about all your antenatal care visits, Did you feel the health facility environment, including the washrooms were clean? (If yes) Will you say this was all the time, most of the time, or only a few times?		0, 0 No, never |_x000D_1, 1 Yes, a few times |_x000D_2, 2 Yes, most of the time |_x000D_3, 3 Yes, all the time |_x000D_8, 8 Don't know or can't remember
In general how satisfied were you with the services you received during your antenatal care? Will you say you were very satisfied, satisfied, dissatisfied, or very dissatisfied		0, 0 Very dissatisfied | 1, 1 Dissatisfied | 2, 2 Neither satisfied nor dissatisfied | 3, 3 Satisfied | 4, 4 Very satisfied
DELIVERY Now I am going to ask you questions about the delivery period. How many weeks pregnant were you when you delivered your baby(s)? (If they don't know in weeks enter 99 and ask next question in months):		12, 12 weeks | 13, 13 weeks | 14, 14 weeks | 15, 15 weeks | 16, 16 weeks | 17, 17 weeks | 18, 18 weeks | 19, 19 weeks | 20, 20 weeks | 21, 21 weeks | 22, 22 weeks | 23, 23 weeks | 24, 24 weeks | 25, 25 weeks | 26, 26 weeks | 27, 27 weeks | 28, 28 weeks | 29, 29 weeks | 30, 30 weeks | 31, 31 weeks | 32, 32 weeks | 33, 33 weeks | 34, 34 weeks | 35, 35 weeks | 36, 36 weeks | 37, 37 weeks | 38, 38 we…
How many months pregnant were you when you delivered ?		3, 3 months | 4, 4 months | 5, 5 months | 6, 6 months | 7, 7 months | 8, 8 months | 9, 9 months | 10, 10 months
Is your baby a boy or a girl? _x000D_		0, 0 Boy | 1, 1 Girl
Is the other one a boy or girl		0, 0 Boy | 1, 1 Girl
When your baby was born, was he/she very large, larger than average, average, smaller than average or very small?		0, 0 Very Large | 1, 1 Larger Than Average | 2, 2 Average | 3, 3 Smaller Than Average | 4, 4 Very Small | 8, 8 Dont Know
Was your baby weighed at birth?		0, 0 No | 1, 1 Yes | 8, 8 Don't know or can't remember
How much did he/she (they) weigh? (ASK FOR CHILD'S RECORDS AND CHECK IF AVAILABLE and enter in Kgs) ENTER 99 IF DOES NOT KNOW.		0, 0 Less than 1kg | 1, 1 to less than 1.5kg | 2, 1.5 to less than 2kg | 3, 2 to less than 2.5kg | 4, 2.5 to less than 3kg | 5, 4 3 to less than 3.5kg | 6, 3.5 to less than 4kg | 7, 4 to less than 4.5 kg | 8, 4.5 to less than 5 kg | 9, 5kg or more | 99, 99 Don't Know
Did your baby have any problems after birth?		0, 0 No |_x000D_ 1, 1 Yes |_x000D_8, 8 Don't know or can't remember
_x000D_What problems did he/she have?		1, 1 Breathing Problems |_x000D_2, 2 Jaundice (Yellow Eyes) |_x000D_3, 3 Fever |_x000D_4, 4 Injury During Delivery |_x000D_5, 5 Convulsions |_x000D_6, 6 Other_Specify____________
If other specify
How will you rate your babie's health now. Will you say it is excellent, very good, good, fair, poor, or very poor?		0, 0 Very Poor | 1, 1 Poor | 2, 2 Fair | 3, 3 Good | 4, 4 Very Good | 5, 5 Excellent
Where did you give birth to your baby: What type of place or facility was it?		0, 0 Respondent's Home | 1, 1 Other home | 2, 2 Gov't. Hospital | 3, 3 Gov't. Health Center | 4, 4 Gov't. Dispensary | 5, 5 Gov't. Mobile Clinic | 6, 6 Other Gov't Facility | 7, 7 Mission Hospital | 8, 8 Private Hospital / Clinic | 9, 9 Private Maternity Home | 10, 10 Private Mobile Clinic | 11, 11 Other_Specify____________
if other specify
How long were you in labor before you went to the place you delivered?		0, 0 Less than 1 hour | _x000D_1, 1 hour | 2, 2 hours | 3, 3 hours | 4, 4 hours | 5, 5 hours | 6, 6 hours | 7, 7 hours | 8, 8 hours | 9, 9 hours | 10, 10 hours | 11, 11 hours | 12, 12 hours | 13, 12-24 hours | 14, 1-2 days | 15, 3-4 days | 16, more than 4 days
Who assisted with the delivery of your baby? (Select all that apply)_x000D_		0, 0 Doctor |_x000D_1, 1 Clinical Officer | _x000D_2, 2 Nurse/Midwife | _x000D_3, 3 Auxiliary Nurse/Midwife | _x000D_4, 4 Community Health Worker | _x000D_5, 5 Trained TBA |_x000D_6, 6, Untrained TBA | _x000D_7, 7 Relative/Friend | _x000D_8, 8 Don't Know | _x000D_9, 9 Other_Specify____________
if other specify
Was the main person who assisted the delivery a man or woman?		0, 0 Man |_x000D_1, 1 Woman
SCALE FOR PERSON CENTERED QUALITY MEASURES: (Please read these questions exactly as they are written) Now I am going to ask you some questions about your experiences in the health facility during your last delivery. _x000D_Remember that all the questions in this section refer specifically to the time you were in the health facility for this last delivery. Also, know that everything you tell me is…
When you first arrived at the health facility, how long did you have to wait before a doctor or nurse first examined you?_x000D_		0, 0 Did not wait |_x000D_1, 1 Less than 5 mins |_x000D_2, 2 5-15mins |_x000D_3, 3 16-30mins |_x000D_4, 4 31-45mins |_x000D_5, 5 46- to 60mins |_x000D_6, 6 1-1.5 hours |_x000D_7, 7 1.5 to 2hours |_x000D_8, 8 2 to 3 hours |_x000D_9, 9 3 to 4 hours |_x000D_10, 10 more than 4 hours
Respondent answered in terms of:
How did you feel about the amount of time you waited? Would you say it was very short, somewhat short, somewhat long, or very long?		0, 0 Very short |_x000D_1, 1 Somewhat short |_x000D_2, 2 Somewhat long |_x000D_3, 3 Very long
During your time in the health facility did the doctors, nurses, or other health care providers introduce themselves to you when they first came to see you? (If yes)Was it a few of them, most of them, or all of them,		0, 0 No, none of them |_x000D_1, 1 Yes, a few of them |_x000D_2, 2 Yes, most of them |_x000D_3, 3 Yes, all of them
Now I will ask you some questions about how you were treated at the health facility. Tell me if the following things happened all the time, most of the time, a few times, or it never happened. You can say a few times if it happened one or two times, and most of the time will be if it happened 3 or more times, but not always. For some questions I will ask specifically if something occurred during …		0, 0 No, never |_x000D_1, 1 Yes, a few times |_x000D_2, 2 Yes, most of the time |_x000D_3, 3 Yes, all the time
Did the doctors, nurses, or other staff at the facility treat you with respect?		0, 0 No, never |_x000D_1, 1 Yes, a few times |_x000D_2, 2 Yes, most of the time |_x000D_3, 3 Yes, all the time
Did the doctors, nurses, and other staff at the facility treat you in a friendly manner?		0, 0 No, never |_x000D_1, 1 Yes, a few times |_x000D_2, 2 Yes, most of the time |_x000D_3, 3 Yes, all the time
During examinations in the labor room, _x000D_were you covered up with a cloth or blanket or screened with a curtain so that you did not feel exposed?		0, 0 No, never |_x000D_1, 1 Yes, a few times |_x000D_2, 2 Yes, most of the time |_x000D_3, 3 Yes, all the time
Do you feel like your health information was or will be kept confidential at this facility?		0, 0 No, never |_x000D_1, 1 Yes, a few times |_x000D_2, 2 Yes, most of the time |_x000D_3, 3 Yes, all the time
Did you feel like the doctors, nurses or other staff at the facility involved you in decisions about your care?		0, 0 No, never |_x000D_1, 1 Yes, a few times |_x000D_2, 2 Yes, most of the time |_x000D_3, 3 Yes, all the time |_x000D_4, 4 Did not have to make any decisions
Did the doctors, nurses or other staff at the facility ask your permission/consent before doing procedures on you?		0, 0 No, never |_x000D_1, 1 Yes, a few times |_x000D_2, 2 Yes, most of the time |_x000D_3, 3 Yes, all the time
During the delivery, do you feel like you were able to be in the position of your choice?		0, 0 No, never |_x000D_1, 1 Yes, for a short time |_x000D_2, 2 Yes, most of the time |_x000D_3, 3 Yes, all the time
Did the doctors, nurses or other staff at the facility speak to you in a language or in terms you could understand?		0, 0 No, never |_x000D_1, 1 Yes, a few times |_x000D_2, 2 Yes, most of the time |_x000D_3, 3 Yes, all the time
Did the doctors and nurses explain to you why they were doing examinations or procedures on you?		0, 0 No, never |_x000D_1, 1 Yes, a few times |_x000D_2, 2 Yes, most of the time |_x000D_3, 3 Yes, all the time
Did the doctors and nurses explain to you why they were giving you any medicine?		0, 0 No, never |_x000D_1, 1 Yes, a few times |_x000D_2, 2 Yes, most of the time |_x000D_3, 3 Yes, all the time 4, 4 Did not get any medicine
Did the doctors and nurses at the facility talk to you about how you were feeling?		0, 0 No, never |_x000D_1, 1 Yes, a few times |_x000D_2, 2 Yes, most of the time |_x000D_3, 3 Yes, all the time
Did the doctors, nurses or other staff at the facility try to understand your anxieties and fears?		0, 0 No, never |_x000D_1, 1 Yes, a few times |_x000D_2, 2 Yes, most of the time |_x000D_3, 3 Yes, all the time |_x000D_4, 4 I did not have any anxieties or fears
Did you feel you could ask the doctors, nurses or other staff at the facility any questions you had?		0, 0 No, never |_x000D_1, 1 Yes, a few times |_x000D_2, 2 Yes, most of the time |_x000D_3, 3 Yes, all the time
Were you allowed to have someone you wanted (from outside of staff at the facility, such as family or friends) to stay with you during labor?		0, 0 No, never | 1, 1 Yes, a few times | 2, 2 Yes, most of the time | 3, 3 Yes, all the time | 4, 4 I did not want someone to stay with me
Were you allowed to have someone you wanted to stay with you during delivery?		0, 0 No, never | 1, 1 Yes, a few times | 2, 2 Yes, most of the time | 3, 3 Yes, all the time | 4, 4 I did not want someone to stay with me
When you needed help, did you feel the doctors, nurses or other staff at the facility paid attention?		0, 0 No, never |_x000D_1, 1 Yes, a few times |_x000D_2, 2 Yes, most of the time |_x000D_3, 3 Yes, all the time
Do you feel the doctors or nurses did everything they could to help control your pain?		0, 0 No, never |_x000D_1, 1 Yes, a few times |_x000D_2, 2 Yes, most of the time |_x000D_3, 3 Yes, all the time
Did you feel the doctors, nurses, or other health providers shouted at you, scolded, insulted, threatened, or talked to you rudely? (If yes) will you say this happened once, a few times, or many times.		0, 0 No, never |_x000D_1, 1 Yes, once |_x000D_2, 2 Yes, a few times |_x000D_3, 3 Yes, many times
Did you feel like you were treated roughly like pushed, beaten, slapped, pinched, physically restrained, or gagged? (If yes) will you say this happened once, a few times, or many times.		0, 0 No, never |_x000D_1, 1 Yes, once |_x000D_2, 2 Yes, a few times |_x000D_3, 3 Yes, many times
During your time at the facility, did any staff at the facility ask you or your family for kitu kidogo?		0, 0 No, never |_x000D_1, 1 Yes, a few times |_x000D_2, 2 Yes, most of the time |_x000D_3, 3 Yes, all the time
Do you think there was enough health staff in the facility to care for you?		0, 0 No, never |_x000D_1, 1 Yes, a few times |_x000D_2, 2 Yes, most of the time |_x000D_3, 3 Yes, all the time
Did you feel the doctors, nurses or other staff at the facility took the best care of you?		0, 0 No, never |_x000D_1, 1 Yes, a few times |_x000D_2, 2 Yes, most of the time |_x000D_3, 3 Yes, all the time
Did you feel you could completely trust the doctors, nurses or other staff at the facility with regards to your care?		0, 0 No, never |_x000D_1, 1 Yes, a few times |_x000D_2, 2 Yes, most of the time |_x000D_3, 3 Yes, all the time
_x000D_The next set of questions are about the health facility environment Thinking about the labor and postnatal wards, Did you feel the health facility was crowded?		0, 0 No, never |_x000D_1, 1 Yes, a few times |_x000D_2, 2 Yes, most of the time |_x000D_3, 3 Yes, all the time
Thinking about the wards, _x000D_washrooms and the general environment of the health facility, will you say the facility was very clean, clean, dirty, or very dirty		0, 0 Very dirty |_x000D_1, 1 Dirty |_x000D_2, 2 Clean |_x000D_3, 3 Very clean
Was there water in the facility?		0, 0 No, never |_x000D_1, 1 Yes, a few times |_x000D_2, 2 Yes, most of the time |_x000D_3, 3 Yes, all the time
Was there electricity in the facility?		0, 0 No, never |_x000D_1, 1 Yes, a few times |_x000D_2, 2 Yes, most of the time |_x000D_3, 3 Yes, all the time
In general, did you feel safe in the health facility?		0, 0 No, never |_x000D_1, 1 Yes, a few times |_x000D_2, 2 Yes, most of the time |_x000D_3, 3 Yes, all the time
About how long were you in the facility before you delivered your baby?		0, 0 Less than 30 mins | _x000D_1, 30 to 60 mins | 2, 1 to 1.5 hours | 3, 2 to 3 hours | 4, 4 to 5 hours | 5, 6 to 7 hours | 6, 8 to 9 hours | 7, 10 to 11 hours | 8, 12-24 hours | 9, more than 24hours
Respondent answered in terms of:
Did you receive any of the following during labor or delivery?
Intravenous fluids (IV).		0, 0 No |_x000D_ 1, 1 Yes |_x000D_8, 8 Don't know
Blood transfusion		0, 0 No |_x000D_ 1, 1 Yes |_x000D_8, 8 Don't know
Oxygen		0, 0 No |_x000D_ 1, 1 Yes |_x000D_8, 8 Don't know
Pain medications		0, 0 No |_x000D_ 1, 1 Yes |_x000D_8, 8 Don't know
Other medication beside pain medications		0, 0 No |_x000D_ 1, 1 Yes |_x000D_8, 8 Don't know
Were Instruments used to get your baby out (Forceps)		0, 0 No |_x000D_ 1, 1 Yes |_x000D_8, 8 Don't know
Was your baby delivered by caesarean section?		0, 0 No |_x000D_ 1, 1 Yes |_x000D_8, 8 Don't know
Was your baby put on your abdomen or chest as soon as it was born?		0, 0 No |_x000D_ 1, 1 Yes |_x000D_8, 8 Don't know
When did you first breastfeed your baby after birth?		0, 0 Less than 30 mins | _x000D_1, 30 to 60 mins | 2, 1 to 1.5 hours | 3, 2 to 3 hours | 4, 4 to 5 hours | 5, 6 to 7 hours | 6, 8 to 9 hours | 7, 10 to 11 hours | 8, 12-24 hours | 9, more than 24hours												y
Respondent Answered in terms of:														y
														y
														y
How long after your baby was delivered did you stay at the facility before you were discharged?		0, 0 Less than 3 hours | _x000D_1, 3 to 6 hours | 2, 7 to 12 hours | 3, 12 to 18 hours | 4, 18 to 24 hours | 5, 2 days | 6, 3 days | 7, 4 days | 8, 5 days | 9, more than 5 days												y
Respondent Answered in terms of:
														y
Before you left the health facility, did the staff advise you about any of the following?
Exclusive breastfeeding (that is giving the baby only breastmilk till he/she turned 6 months)		0, 0 No |_x000D_ 1, 1 Yes |_x000D_8, 8 Don't know
Nutrition (what and how you should eat)		0, 0 No |_x000D_ 1, 1 Yes |_x000D_8, 8 Don't know
Bathing the baby		0, 0 No |_x000D_ 1, 1 Yes |_x000D_8, 8 Don't know
How to care for the baby's umbilical cord		0, 0 No |_x000D_ 1, 1 Yes |_x000D_8, 8 Don't know
Danger signs for you		0, 0 No |_x000D_ 1, 1 Yes |_x000D_8, 8 Don't know
Danger signs for the baby		0, 0 No |_x000D_ 1, 1 Yes |_x000D_8, 8 Don't know
Immunization of baby		0, 0 No |_x000D_ 1, 1 Yes |_x000D_8, 8 Don't know
Family planning		0, 0 No |_x000D_ 1, 1 Yes |_x000D_8, 8 Don't know
Before you left the health facility, _x000D_were you told when to go for checkup?		0, 0 No |_x000D_ 1, 1 Yes |_x000D_8, 8 Don't know
When were you told to go for check up?
SOCIAL SUPPORT Now I am going to ask you some more questions to help us understand women's preferences for support persons during labor and delivery_x000D_
Did anyone accompany you from home to the place you delivered?		0, 0 No |_x000D_ 1, 1 Yes |
Who accompanied you?		1, 1 Partner-Husband |_x000D_2, 2 Mother in Law |_x000D_3, 3 Mother |_x000D_4, 4 Sister/Sister in law |_x000D_5, 5 Friend- Neighbour |_x000D_6, 6 Community Health Volunteer |_x000D_7,7 Nurse/Midwife |_x000D_8, 8 Doctor |_x000D_9, 9 Other (specify)___________
if other specify
Did the person(s) who accompanied you from home stay with you during labor?		0, 0 No |_x000D_ 1, 1 Yes |_x000D_8, 8 Don't know
Did you want this person to stay with you during labor?		0, 0 No |_x000D_ 1, 1 Yes |_x000D_8, 8 Don't know
If you were to have another baby, would you like someone apart from the person who will deliver your baby to be in the same room as you during your labor?		0, 0 No |_x000D_ 1, 1 Yes |_x000D_8, 8 Don't know				${told_checkup} = '1'
Who would you want to be in the same room with you during labor?_x000D_		1, 1 Partner-Husband |_x000D_2, 2 Mother in Law |_x000D_3, 3 Mother |_x000D_4, 4 Sister/Sister in law |_x000D_5, 5 Friend- Neighbour |_x000D_6, 6 Community Health Volunteer |_x000D_7,7 Nurse/Midwife |_x000D_8, 8 Doctor |_x000D_9, 9 Other (specify)___________
if other specify
Did the person(s) who accompanied you from home stay with you during the delivery--i.e at the time the baby was being delivered?		0, 0 No |_x000D_ 1, 1 Yes |_x000D_8, 8 Don't know
Did you want this person to stay with you during the delivery ?		0, 0 No |_x000D_ 1, 1 Yes |_x000D_8, 8 Don't know
If you were to have another baby, would you like someone apart from the person delivering your baby to be in the same room as you when the baby is being delivered?		0, 0 No |_x000D_ 1, 1 Yes |_x000D_8, 8 Don't know
Who would you want to be in the same room with you when the baby is being delivered?_x000D_		1, 1 Partner-Husband |_x000D_2, 2 Mother in Law |_x000D_3, 3 Mother |_x000D_4, 4 Sister/Sister in law |_x000D_5, 5 Friend- Neighbour |_x000D_6, 6 Community Health Volunteer |_x000D_7,7 Nurse/Midwife |_x000D_8, 8 Doctor |_x000D_9, 9 Other (specify)___________
if other specify
Did the person(s) who accompanied you from home stay with you after the baby was delivered?		0, 0 No |_x000D_ 1, 1 Yes |_x000D_8, 8 Don't know
Did you want this person to stay with you after the delivery ?		0, 0 No |_x000D_ 1, 1 Yes |_x000D_8, 8 Don't know
If you were to have another baby, would you like someone to stay in the same room with you after delivery?		0, 0 No |_x000D_ 1, 1 Yes |_x000D_8, 8 Don't know
Who would you want to be in the same room with you after delivery?		1, 1 Partner-Husband |_x000D_2, 2 Mother in Law |_x000D_3, 3 Mother |_x000D_4, 4 Sister/Sister in law |_x000D_5, 5 Friend- Neighbour |_x000D_6, 6 Community Health Volunteer |_x000D_7,7 Nurse/Midwife |_x000D_8, 8 Doctor |_x000D_9, 9 Other (specify)___________
if other specify
In general how would rate the quality of care you received during delivery? _x000D_Will you say it was excellent, very good, good, poor or very poor?		0, 0 Very Poor |_x000D_1, 1 Poor |_x000D_2, 2 Fair |_x000D_3, 3 Good|_x000D_4, 4 Very Good |_x000D_5, 5 Excellent |
In general how satisfied were you with the services you received during your delivery? Will you say you are very satisfied, satisfied, dissatisfied, or very dissatisfied		0, 0 Very dissatisfied |_x000D_1, 1 Dissatisfied |_x000D_2, 2 Neither satisfied nor dissatisfied |_x000D_3, 3 Satisfied |_x000D_4, 4 Very satisfied
If you were to have another baby, will you have the baby at the same place where you had your last baby		0, 0 No |_x000D_1, 1 Yes, somewhat |_x000D_2, 2 Yes, definitely |_x000D_8, 8 Don't Know
(If no:) If you were to have another baby,_x000D_in what type of place would you like to deliver?		0, 0 Respondent's Home |_x000D_1, 1 Other home | 2, 2 Gov't. Hospital |_x000D_3, 3 Gov't. Health Center |_x000D_4, 4 Gov't. Dispensary |_x000D_5, 5 Gov't. Mobile Clinic |_x000D_6, 6 Other Gov't Facility | 7, 7 Mission Hospital |_x000D_8, 8 Private Hospital / Clinic |_x000D_9, 9 Private Maternity Home |_x000D_10, 10 Private Mobile Clinic |_x000D_11, 11 Other_Specify____________
if other specify
If you were to have another baby, who would you like to assist in your delivery? (SELECT ALL MENTIONED)		0, 0 Doctor |_x000D_1, 1 Clinical Officer | _x000D_2, 2 Nurse/Midwife | _x000D_3, 3 Auxiliary Nurse/Midwife | _x000D_4, 4 Community Health Worker | _x000D_5, 5 Trained TBA | 6, 6, _x000D_Untrained TBA | _x000D_7, 7 Relative/Friend | _x000D_8, 8 Don't Know | _x000D_9, 9 Other_Specify____________
if other specify
PREGNANCY AND CHILDBIRTH HISTORY Now I will like to ask you about all the pregnancies you have had in your life
How old were you when you became pregnant the first time? _x000D_(enter age in years)		10, 10|_x000D_11, 11|_x000D_12, 12|_x000D_13, 13|_x000D_14, 14|_x000D_15, 15| _x000D_16, 16|_x000D_17, 17|_x000D_18, 18|_x000D_19, 19|_x000D_20, 20|_x000D_21, 21|_x000D_22, 22|_x000D_23, 23|_x000D_24, 24|_x000D_25, 25|_x000D_26, 26|_x000D_27, 27|_x000D_28, 28|_x000D_29, 29|_x000D_30, 30|_x000D_31, 31|_x000D_32, 32|_x000D_33, 33|_x000D_34, 34|_x000D_35, 35|_x000D_36, 36|_x000D_37, 37|_x000D_38, 38…
How many pregnancies have you had in your lifetime, including pregnancies that were ended spontaneously or by someone? (enter number)		0, 0 | 1, 1 | 2, 2 | 3, 3 | 4, 4 | 5, 5 | 6, 6 | 7, 7 | 8, 8 | 9, 9 | 10, 10 | 11, 11 | 12, 12 |13, 13| 14, 14| 15, 15| 16, more than 16
Some women lose their pregnancy spontaneously, _x000D_that is they have a miscarriage.Have you ever had a miscarriage? That is have you ever lost a pregnancy spontaneously?		0, 0 No |_x000D_ 1, 1 Yes |_x000D_9, 9 Refused
How many miscarriages have you had in your lifetime?_x000D_(enter number )		0, 0 | 1, 1 | 2, 2 | 3, 3 | 4, 4 | _x000D_5, 5 | 6, 6 | 7, 7 | 8, 8 | 9, 9 | 10, 10 | 11, 11 | 12, 12 |13, 13| 14, 14| 15, 15| 16, more than 16
(abortion)_x000D_Women sometimes take steps to end their pregnancy, because they find themselves pregnant when they do not want to be, or when it is difficult for them to continue with their pregnancy because of opposition from their husband, partner, relatives or others.Have you ever been in a situation when you or someone else ended your pregnancy?		0, 0 No |_x000D_ 1, 1 Yes |_x000D_9, 9 Refused
How many pregnancies have ended this way in your lifetime? _x000D_(enter number )		0, 0 | 1, 1 | 2, 2 | 3, 3 | 4, 4 | 5, 5 | 6, 6 | 7, 7 | 8, 8 | 9, 9 | 10, 10 | 11, 11 | 12, 12 |13, 13| 14, 14| 15, 15| 16, more than 16
How many times have you given birth in total? (enter number)		0, 0 | 1, 1 | 2, 2 | 3, 3 | 4, 4 | 5, 5 | 6, 6 | 7, 7 | 8, 8 | 9, 9 | 10, 10 | 11, 11 | 12, 12 |13, 13| 14, 14| 15, 15| 16, more than 16
Some women have stillbirths, that is, they give birth in late pregnancy to a dead child. Have you ever had a still birth ? (If most recent was a still birth, add): not including this last one _x000D_		0, 0 No | 1, 1 Yes | 9, 9 Refused
How many stillbirths have you had in your lifetime? (enter number, not including most recent if that was a stillbirth )		0, 0 | 1, 1 | 2, 2 | 3, 3 | 4, 4 | 5, 5 |_x000D_ 6, 6 | 7, 7 | 8, 8 | 9, 9 | 10, 10 | 11, 11 | 12, 12 |13, 13| 14, 14| 15, 15| 16, more than 16
Not including your most recent pregnancy, Did you experience any (other) complications in any of your previous pregnancies?		0, 0 No | 1, 1 Yes | 9, 9 Refused
What type of complication did you have?		0, 0 High Blood Pressure |_x000D_1, 1 Headache |_x000D_2, 2 Blurry Vision |_x000D_3, 3 Edema |_x000D_4, 4 Pre-Eclamsia |_x000D_5, 5 Convulsions/Eclampsia | 6, 6 Diabetes | 7, 7 Vaginal Bleedng |_x000D_8, 8 Foul-Smelling Vaginal Discharge |_x000D_9, 9 Lower Abdominal Pain |_x000D_10, 10 Urinary Tract Infection | 11, 11 Malaria |_x000D_12, 12 Fever | 13, 13 Excessive Vomittng |_x000D_14, 14 Dizzine…
if other specify
Will you say this problem was severe?		0, 0 No |_x000D_ 1, 1 Yes |_x000D_8, 8 Don't know
Have you ever given birth to a baby that was born alive but later died? (If most recent baby died, add:) not including this last one_x000D_		0, 0 No | 1, 1 Yes | 9, 9 Refused
How many babies have you had that later died? (enter number, not including most recent if that died )		0, 0 | 1, 1 | 2, 2 | 3, 3 | 4, 4 | 5, 5 |_x000D_ 6, 6 | 7, 7 | 8, 8 | 9, 9 | 10, 10 | 11, 11 | 12, 12 |13, 13| 14, 14| 15, 15| 16, more than 16
How many living children do you currently have? (enter number)		0, 0 | 1, 1 | 2, 2 | 3, 3 | 4, 4 | 5, 5 | _x000D_6, 6 | 7, 7 | 8, 8 | 9, 9 | 10, 10 | 11, 11 | 12, 12 |13, 13| 14, 14| 15, 15| 16, more than 16
Just to make sure that I have this right: you have had in TOTAL ${num_pregnancies} pregnancies during your life; given birth ${num_births} times; and you currrently have ${num_children} number of children. Is that correct? (PROBE AND CORRECT AS NECESSARY).		0, No | 1, Yes
How old is the child before this last one?		0, 0 Less than 1 year | _x000D_1, 1 year | 2, 2 years | 3, 3 years | 4, 4 years | 5, 5 years | 6, 6 years | 7, 7 years | 8, 8 years | 9, 9 years | 10, 10 years | 11, 11-15 years | 12, 16-20 years | 13, more than 20 years
How old is this child in months?		0, 0|_x000D_1, 1|_x000D_2, 2|_x000D_3, 3|_x000D_4, 4|_x000D_5, 5|_x000D_6, 6|_x000D_7, 7|_x000D_8, 8|_x000D_9, 9|_x000D_10, 10|_x000D_11, 11|_x000D_12, 12|_x000D_13, 13|_x000D_14, 14|_x000D_15, 15| _x000D_16, 16|_x000D_17, 17|_x000D_18, 18|_x000D_19, 19|_x000D_20, 20|_x000D_21, 21|_x000D_22, 22|_x000D_23, 23|_x000D_24, 24|
Is this child a boy or a girl?		0, 0 Boy | 1, 1 Girl
Not including your most recent pregnancy, Did you attend antenatal care for any of your previous pregnancies ?_x000D_		0, 0 No | 1, 1 Yes | 9, 9 Refused
Not including your most recent delivery, Did you deliver in a health facility for any of your previous deliveries?_x000D_		0, 0 No |_x000D_ 1, 1 Yes |_x000D_9, 9 Refused
HOUSEHOLD CHARACTERISTICS: We are close to the end. Now, I would like to ask you some questions about your household. Household means all of the people who stay in the same house and eat some of their meals together.
How many people live in your household, including yourself?		0, 0|_x000D_1, 1|_x000D_2, 2|_x000D_3, 3|_x000D_4, 4|_x000D_5, 5|_x000D_6, 6|_x000D_7, 7|_x000D_8, 8|_x000D_9, 9|_x000D_10, 10|_x000D_11, 11|_x000D_12, 12|_x000D_13, 13|_x000D_14, 14|_x000D_15, 15| _x000D_16, 16|_x000D_17, 17|_x000D_18, 18|_x000D_19, 19|_x000D_20, 20|_x000D_21, 21|_x000D_22, 22|_x000D_23, 23|_x000D_24, More than 23
Does your household have the following:
Electricity?		1, 1 Yes |_x000D_2, 2 No
A television?		1, 1 Yes |_x000D_2, 2 No
A sofa?		1, 1 Yes |_x000D_2, 2 No
A cupboard?		1, 1 Yes |_x000D_2, 2 No
A dvd player?		1, 1 Yes |_x000D_2, 2 No
A radio?		1, 1 Yes |_x000D_2, 2 No							field-list
A table?		1, 1 Yes |_x000D_2, 2 No
A clock?		1, 1 Yes |_x000D_2, 2 No							list-label
Mobile Phone		1, 1 Yes |_x000D_2, 2 No							list-nolabel
Computer		1, 1 Yes |_x000D_2, 2 No							list-nolabel
Refridgerator		1, 1 Yes |_x000D_2, 2 No							list-nolabel
bicycle		1, 1 Yes |_x000D_2, 2 No							list-nolabel
motorcycle		1, 1 Yes |_x000D_2, 2 No							list-nolabel
Car		1, 1 Yes |_x000D_2, 2 No							list-nolabel
									list-nolabel
What is the main material of the floor of your dwelling?		1, 1 Cement |_x000D_2, 2 Earth, sand |_x000D_3, 3 Other							list-nolabel
What is the main material of the external walls of your dwelling?		1, 1 Dung/mud/soil |_x000D_2, 2 Other							list-nolabel
What is the main material of the roof of your dwelling?		1, 1 Thatch/grass/makuti |_x000D_2, 2 Other							list-nolabel
What type of fuel does your household mainly use for cooking?		0, 0 Charcoal |_x000D_1, 1 Wood |_x000D_2, 2 LPG/Natural gas |_x000D_3, 3 Other							list-nolabel
What kind of toilet facility do members of your household usually use?		1, 1 No facility/bush/field |_x000D_2, 2 Other |							list-nolabel
FOOD SECURITY The following questions ask about your level of food security and what you typically eat. Please note that while this research will be used to guide future programs and policies, we will NOT be distributing food items during or after this research project. Please answer these questions as truthfully as possible so that we can accurately assess food insecurity in your community. When…									list-nolabel
Did you worry that your household would not have enough food?		1, 1 Never |_x000D_2, 2 Rarely(1-2 times) |_x000D_3, 3 Sometimes (3-10 times) |_x000D_4, 4 Often (10+ times)
Were you or any household member not able to eat the kinds of foods you preferred because of a lack of resources? INTERVIEW CLARIFICATION: Foods you preferred might include meat, eggs, or big fish like tilapia.		1, 1 Never |_x000D_2, 2 Rarely(1-2 times) |_x000D_3, 3 Sometimes (3-10 times) |_x000D_4, 4 Often (10+ times)
Did you or any household member eat just a few kinds of food, such as only ugali and sukuma wiki, day after day due to a lack of resources?		1, 1 Never |_x000D_2, 2 Rarely(1-2 times) |_x000D_3, 3 Sometimes (3-10 times) |_x000D_4, 4 Often (10+ times)
Did you or any household member eat food that you preferred not to eat because a lack of resources to obtain other types of food? INTERVIEW CLARIFICATION: A food you preferred not to eat may include dagga, cassava, or porridge for lunch.		1, 1 Never |_x000D_2, 2 Rarely(1-2 times) |_x000D_3, 3 Sometimes (3-10 times) |_x000D_4, 4 Often (10+ times)
Did you or any household member have to eat less at any meal than you felt you needed to because there was not enough food?		1, 1 Never |_x000D_2, 2 Rarely(1-2 times) |_x000D_3, 3 Sometimes (3-10 times) |_x000D_4, 4 Often (10+ times)
Did you or any other household member eat fewer meals in a day because there was not enough food? INTERVIEW CLARIFICATION: We assume that people in an urban area usually eat 3 meals a day and people in a rural area usually eat 2 meals a day		1, 1 Never |_x000D_2, 2 Rarely(1-2 times) |_x000D_3, 3 Sometimes (3-10 times) |_x000D_4, 4 Often (10+ times)
Was there ever no food at all in your household, granaries or gardens because there were not resources to get more?		1, 1 Never |_x000D_2, 2 Rarely(1-2 times) |_x000D_3, 3 Sometimes (3-10 times) |_x000D_4, 4 Often (10+ times)
Did you or any household member go to sleep at night hungry because there was not enough food?		1, 1 Never |_x000D_2, 2 Rarely(1-2 times) |_x000D_3, 3 Sometimes (3-10 times) |_x000D_4, 4 Often (10+ times)
Did you or any household member go a whole day and night without eating anything because there was not enough food?		1, 1 Never |_x000D_2, 2 Rarely(1-2 times) |_x000D_3, 3 Sometimes (3-10 times) |_x000D_4, 4 Often (10+ times)
Did you or your family receive food assistance at any time during the last year? By food assistance, I mean free food that you got from clinic, church, NGOs, or governmental organizations. This may include Food by Prescription (FBP) or plumpy nut but I don't mean food that you got from family or friends.		0, 0 No |_x000D_ 1, 1 Yes |_x000D_8, 8 Don't know
EMPOWERMENT Before we end, I would like to ask you questions about some other important aspects of a woman's life. I know that some of these questions are very personal. However, your answers are crucial for helping to understand the condition of women in Kenya. Let me assure you that your answers are completely confidential and will not be told to anyone and no one else will know that you were a…
Who usually decides how the money you earn will be used: mainly you, mainly your husband/partner, or you and your husband/partner jointly?		1, 1 Respondent | 2, 2 Husband/Partner | 3, 3 Respondent And Husband/Partner Jointly | 6, 6 Other | 7, 7 Don't have earnings
Would you say that the money that you earn is more than what your husband/partner earns, less than what he earns, or about the same?		1, 1 More Than Him | 2, 2 Less Than Him | 3, 3 About The Same | 4, 4 Husband/Partner Doesn't Bring In Any Money | 7, 7 Don't have earnings | 8, 8 Don'tknow
Who usually decides how your husband's/partner's earnings will be used: _x000D_you, your husband/partner, or you and your husband/partner jointly?		1, 1 Respondent |_x000D_2, 2 Husband/Partner |_x000D_3, 3 Respondent And Husband/Partner Jointly |_x000D_4, 4 Husband/Partner Has No Earnings |_x000D_6, 6 Other
Who usually makes decisions about health care for yourself: _x000D_you, your husband/partner, you and your husband/partner jointly, or someone else?		1, 1 Respondent |_x000D_2, 2 Husband/Partner |_x000D_3, 3 Respondent And Husband/Partner Jointly |_x000D_4, 4 Someone Else
Who usually makes decisions about making major household purchases?		1, 1 Respondent |_x000D_2, 2 Husband/Partner |_x000D_3, 3 Respondent And Husband/Partner Jointly |_x000D_4, 4 Someone Else
Who usually makes decisions about making purchases for daily household needs?		1, 1 Respondent |_x000D_2, 2 Husband/Partner |_x000D_3, 3 Respondent And Husband/Partner Jointly |_x000D_4, 4 Someone Else
Who usually makes decisions about visits to your family or relatives?		1, 1 Respondent |_x000D_2, 2 Husband/Partner |_x000D_3, 3 Respondent And Husband/Partner Jointly |_x000D_4, 4 Someone Else
Who usually makes decisions about what food should be cooked each day?		1, 1 Respondent |_x000D_2, 2 Husband/Partner |_x000D_3, 3 Respondent And Husband/Partner Jointly |_x000D_4, 4 Someone Else
DO NOT ASK ALOUD._x000D_PRESENCE OF OTHERS AT THIS POINT_x000D_ (PRESENT AND LISTENING, PRESENT BUT NOT LISTENING, OR NOT PRESENT)		0, 0 No one Present |_x000D_1, 1 Some one Present And Listening |_x000D_2, 2 Some one Present But Not Listening
OBSERVE WHO IS PRESENT: DO NOT ASK ALOUD.		1, 1 Children <10 |_x000D_2, 2 Husband |_x000D_3, 3 Other males |_x000D_4, 4 Other females |
Sometimes a husband is annoyed or angered by things that his wife does. In your opinion, is a husband justified in hitting or beating his wife in the following situations:
If she goes out without telling him?		0, 0 No |_x000D_ 1, 1 Yes |_x000D_8, 8 Don't know
If she neglects the children?		0, 0 No |_x000D_ 1, 1 Yes |_x000D_8, 8 Don't know
If she argues with him?		0, 0 No |_x000D_ 1, 1 Yes |_x000D_8, 8 Don't know
If she refuses to have sex with him?		0, 0 No |_x000D_ 1, 1 Yes |_x000D_8, 8 Don't know
If she burns the food?		0, 0 No |_x000D_ 1, 1 Yes |_x000D_8, 8 Don't know
DOMESTIC VIOLENCE I am going to to ask some more questions about your relationship with your (last) husband/partner. If we should come to any question that you do not want to answer, just let me know and we will go on to the next question. I know that some of these questions are very personal. However, your answers are crucial for helping to understand the condition of women in Kenya. Let me assu…
Does (did) your (last) husband/partner ever: a) say or do something to humiliate you in front of others?		0, 0 No |_x000D_ 1, 1 Yes |_x000D_8, 8 Don't know |_x000D_9, 9 Refused
How often did this happen during the last_x000D_ 12 months: often, only sometimes, or not at all?		0, 0 Not at all |_x000D_1, 1 Only sometimes |_x000D_2, 2 Often |_x000D_8, 8 Don't know |_x000D_9, 9 Refused
Does/Did he ever b) threaten to hurt or harm you or someone close to you?		0, 0 No |_x000D_ 1, 1 Yes |_x000D_8, 8 Don't know |_x000D_9, 9 Refused
How often did this happen during the last_x000D_ 12 months: often, only sometimes, or not at all?		0, 0 Not at all |_x000D_1, 1 Only sometimes |_x000D_2, 2 Often |_x000D_8, 8 Don't know |_x000D_9, 9 Refused
Does/Did he ever c) insult you or make you feel bad about yourself?		0, 0 No |_x000D_ 1, 1 Yes |_x000D_8, 8 Don't know |_x000D_9, 9 Refused
How often did this happen during the last_x000D_ 12 months: often, only sometimes, or not at all?		0, 0 Not at all |_x000D_1, 1 Only sometimes |_x000D_2, 2 Often |_x000D_8, 8 Don't know |_x000D_9, 9 Refused
(Does/did) your (last) husband/partner ever do any of the following things to you: (a) Push you, shake you, or throw something at you?
How often did this happen during the last_x000D_ 12 months: often, only sometimes, or not at all?
Does/Did he ever (b) Slap you?		0, 0 No |_x000D_ 1, 1 Yes |_x000D_8, 8 Don't know |_x000D_9, 9 Refused
How often did this happen during the last_x000D_ 12 months: often, only sometimes, or not at all?		0, 0 Not at all |_x000D_1, 1 Only sometimes |_x000D_2, 2 Often |_x000D_8, 8 Don't know |_x000D_9, 9 Refused
Does/Did he ever (c) Twist your arm or pull your hair?		0, 0 No |_x000D_ 1, 1 Yes |_x000D_8, 8 Don't know |_x000D_9, 9 Refused
How often did this happen during the last_x000D_ 12 months: often, only sometimes, or not at all?		0, 0 Not at all |_x000D_1, 1 Only sometimes |_x000D_2, 2 Often |_x000D_8, 8 Don't know |_x000D_9, 9 Refused
Does/Did he ever (d) Punch you with his fist or with something that could hurt you?		0, 0 No |_x000D_ 1, 1 Yes |_x000D_8, 8 Don't know |_x000D_9, 9 Refused
How often did this happen during the last_x000D_ 12 months: often, only sometimes, or not at all?		0, 0 Not at all |_x000D_1, 1 Only sometimes |_x000D_2, 2 Often |_x000D_8, 8 Don't know |_x000D_9, 9 Refused
Does/Did he ever (e) Kick you or drag you or beat you up?		0, 0 No |_x000D_ 1, 1 Yes |_x000D_8, 8 Don't know |_x000D_9, 9 Refused
How often did this happen during the last_x000D_ 12 months: often, only sometimes, or not at all?		0, 0 Not at all |_x000D_1, 1 Only sometimes |_x000D_2, 2 Often |_x000D_8, 8 Don't know |_x000D_9, 9 Refused
(f) Try to choke you or burn you on purpose?		0, 0 No |_x000D_ 1, 1 Yes |_x000D_8, 8 Don't know |_x000D_9, 9 Refused
How often did this happen during the last_x000D_ 12 months: often, only sometimes, or not at all?		0, 0 Not at all |_x000D_1, 1 Only sometimes |_x000D_2, 2 Often |_x000D_8, 8 Don't know |_x000D_9, 9 Refused
Does/Did he ever (g) Threaten or attack you with a knife, gun, or any other weapon?		0, 0 No |_x000D_ 1, 1 Yes |_x000D_8, 8 Don't know |_x000D_9, 9 Refused
How often did this happen during the last_x000D_ 12 months: often, only sometimes, or not at all?		0, 0 Not at all |_x000D_1, 1 Only sometimes |_x000D_2, 2 Often |_x000D_8, 8 Don't know |_x000D_9, 9 Refused
Does/Did he ever (h) Physically force you to have sexual intercourse even when you did not want to?		0, 0 No |_x000D_ 1, 1 Yes |_x000D_8, 8 Don't know |_x000D_9, 9 Refused
How often did this happen during the last_x000D_ 12 months: often, only sometimes, or not at all?		0, 0 Not at all |_x000D_1, 1 Only sometimes |_x000D_2, 2 Often |_x000D_8, 8 Don't know |_x000D_9, 9 Refused
Does/Did he ever (i) Force you to perform any sexual acts you did not want to?		0, 0 No |_x000D_ 1, 1 Yes |_x000D_8, 8 Don't know |_x000D_9, 9 Refused
How often did this happen during the last_x000D_ 12 months: often, only sometimes, or not at all?		0, 0 Not at all |_x000D_1, 1 Only sometimes |_x000D_2, 2 Often |_x000D_8, 8 Don't know |_x000D_9, 9 Refused
Now the last question: Thinking about the care provided at health facilities in this area. What is the one thing that you wish they will change or do better on?
This is the end of our interview. _x000D_Thank you so much for taking the time to answer our questions. Do you have any questions for me about this interview?		0, 0 No |_x000D_ 1, 1 Yes |
